# Supplementary material for: Anthropometric and Physiologic Parameters in Cleft Neonates: A Hospital-Based Study
Source: Children (Basel). 2021 Oct 6;8(10):893. doi: 10.3390/children8100893 (PMC8534988; doi:10.3390/children8100893)
Supplement: Supplementary file 1 [file children-08-00893-s001.zip]

Archive with 1 entries (1 files):
- children-1367297-SI.pdf
